# Supplementary material for: The Multifaceted Role of Irisin in Neurological Disorders: A Systematic Review Integrating Preclinical Evidence with Clinical Observations
Source: Neurol Int. 2026 Jan 9;18(1):15. doi: 10.3390/neurolint18010015 (PMC12844615; doi:10.3390/neurolint18010015)
Supplement: Supplementary file 1 [file neurolint-18-00015-s001.zip]

Archive with 3 entries (3 files):
- neurolint-4024273-supplementary file 1-PRISMA_2020_abstract_checklist.pdf
- neurolint-4024273-supplementary file 2-PRISMA_2020_checklist (2).pdf
- neurolint-4024273-supplementary tableS1-4.pdf
